# Supplementary material for: Characteristics and Comparative Analysis of Mitochondrial Genomes of the Aphid Genus Hyalopterus Koch (Hemiptera: Aphididae: Aphidinae)
Source: Insects. 2024 May 27;15(6):389. doi: 10.3390/insects15060389 (PMC11204073; doi:10.3390/insects15060389)
Supplement: Supplementary file 1 [file insects-15-00389-s001.zip]

Archive with 1 entries (1 files):
- insects-3001293-supplementary.pdf
